# Supplementary material for: Muscle and Adipose Wasting despite Disease Control: Unaddressed Side Effects of Palliative Chemotherapy for Pancreatic Cancer
Source: Cancers (Basel). 2023 Sep 1;15(17):4368. doi: 10.3390/cancers15174368 (PMC10486774; doi:10.3390/cancers15174368)
Supplement: Supplementary file 1 [file cancers-15-04368-s001.zip]

Archive with 1 entries (1 files):
- cancers-2529260-supplementary.pdf
